# Supplementary material for: Gene network analyses point to the importance of human tissue kallikreins in melanoma progression
Source: BMC Med Genomics. 2011 Oct 27;4:76. doi: 10.1186/1755-8794-4-76 (PMC3212933; doi:10.1186/1755-8794-4-76)
Supplement: Additional file 1 — Description of PCM and MM samples. Samples are described with respect to tumor histopathological and clinical characteristics: tumor subtype, Breslow's thickness index (mm), TNM, pathologic stage, patient status, follow up. [file 1755-8794-4-76-S1.XLS]

## Sheet: Table S1
ID	Tumor subtype	Thickness (mm)	TNMa	Pathologic Stageb	Patient status	Follow-up (months)
14	PCM	12.0	T4bN3M0	IIIC	Dead by cancer	99
19	PCM	0.8	T1aN1aM0	IIIA	Dead by cancer	41
20	PCM	3.1	T3bN1aM0	IIIB	Dead by cancer	77
38	PCM	5.0	T4aN1aM0	IIIA	Dead by other cause	9
49	PCM	14.0	T4bN3M0	IIIC	Dead by cancer	30
51	PCM	4.6	T4bN0M0	IIC	Living	76
53	PCM	0.7	T1aN0M0	IA	Living	71
54	PCM	5.1	T4bN0M1a	IV	Dead by cancer	7
55	PCM	3.5	T3bN0M0	IIB	Living	73
62	PCM	25.0	T4bN0M0	IIC	Living	68
64	PCM	3.8	T3bN0M0	IIB	Dead by cancer	29
71	PCM	1.4	T2aN0M0	IB	Dead by cancer	44
72	PCM	28.0	T4aN1aM0	IIIB	Living	68
91	PCM	3.6	T3aN0M0	IIA	Living	58
100	PCM	6.8	T4aN1aM0	IIIB	Dead by cancer	30
103	PCM	6.0	T4aN1aM0	IIIB	Dead by cancer	57
111	PCM	2.9	T3aN0M0	IIA	Living	90
115	PCM	2.3	T3aN0M0	IIA	Dead by other cause	61
119	PCM	7.5	T4bN0M0	IIC	Dead by cancer	9
887	PCM	5.0	T4bN3M1b	IV	Dead by cancer	50
ID	Tumor subtype	Metastatic site	TNMa	Pathologic Stageb	Patient status	Follow-up (months)
7	MM	Cutaneous	T4bN1bM1c	IV	Dead by other cause	131
9	MM	Cutaneous	T2aN2bM1c	IV	Dead by cancer	90
30	MM	Cutaneous	T4aN3M1c	IV	Dead by cancer	75
33	MM	Lymph node	T1aN3M1c	IV	Dead by other cause	99
37	MM	Lymph node	T4bN3M1a	IV	Dead by cancer	110
42	MM	Cutaneous	TxN0M1c	IV	Dead by cancer	61
50	MM	Cutaneous	TxN1bM1a	IV	Living	88
58	MM	Lymph node	T3aN3M0	IIIC	Living	108
59	MM	Cutaneous	T1aN1bM0	IIIB	Living	99
60	MM	Cutaneous	TxN2cM0	IIIB	Dead by cancer	32
61	MM	Lymph node	T1aN3M0	IIIC	Living	81
63	MM	Cutaneous	T4bN0M1c	IV	Dead by cancer	52
66	MM	Lymph node	T4bN3M1c	IV	Dead by cancer	56
68	MM	Lymph node	TxN3M0	IIIC	Living	75
69	MM	Cutaneous	T4bN3M0	IIIC	Dead by cancer	103
78	MM	Lymph node	TxN1bM1c	IV	Dead by cancer	47
80	MM	Cutaneous	TxN2cM0	IIIB	Dead by cancer	62
81	MM	Lymph node	T4bN1bM0	IIIC	Living	108
82	MM	Intestine	TxN1bM1c	IV	Living	104
83	MM	Intestine	TxNxM1c	IV	Dead by cancer	27
93	MM	Cutaneous	T1bN0M1a	IV	Living	187
95	MM	Cutaneous	T4aN1aM1c	IV	Dead by cancer	76
96	MM	Cutaneous	TxN0M1a	IV	Dead by cancer	15
98	MM	Cutaneous	TxN3M1a	IV	Living	60
99	MM	Lymph node	TxN3M0	IIIC	Dead by cancer	63
101	MM	Cutaneous	TxN0M1a	IV	Dead by cancer	58
105	MM	Lymph node	T3aN3M0	IIIC	Dead by cancer	68
106	MM	Lung	T4bN0M1c	IV	Dead by cancer	65
107	MM	Lymph node	TxN3M1c	IV	Dead by cancer	63
108	MM	Cutaneous	T2bN0M1c	IV	Living	98
109	MM	Adrenal	TxN0M1c	IV	Dead by cancer	46
110	MM	Cutaneous	T3aN3M1c	IV	Dead by cancer	67
112	MM	Lymph node	T1aN2bM1c	IV	Dead by cancer	96
113	MM	Cutaneous	T4bN0M1c	IV	Dead by cancer	38
116	MM	Stomach	T3aN1aM1c	IV	Dead by cancer	102
117	MM	Cutaneous	T4bN3M1a	IV	Dead by cancer	6
118	MM	Lymph node	T3bN3M0	IIIC	Living	61
126	MM	Cutaneous	TxN1bM1a	IV	Living	118
127	MM	Cutaneous	T4xNxM1c	IV	Dead by cancer	160
129	MM	Breast	T2aN0M1c	IV	Dead by cancer	78
