# Supplementary material for: Gene network analyses point to the importance of human tissue kallikreins in melanoma progression
Source: BMC Med Genomics. 2011 Oct 27;4:76. doi: 10.1186/1755-8794-4-76 (PMC3212933; doi:10.1186/1755-8794-4-76)
Supplement: Additional file 2 — Genes that contributed most significantly for the 22 altered modules shown in table 1. List of genes that most contributed for the non-redundant modules identified in this work. This file describes gene names, scores and p-values for each module in distinct melanoma categories: tumor subtype, melanoma progression, cancer stage, metastasis site and clinical outcome. [file 1755-8794-4-76-S2.XLS]

## Sheet: Table S2
FUNCTIONAL MODULES	GENE	TUMOR SUBTYPE		MELANOMA PROGRESSION		CANCER STAGE		METASTASIS SITE		CLINICAL OUTCOME
		SCORE	P- VALUE	SCORE	P -VALUE	SCORE	P -VALUE	SCORE	P -VALUE	SCORE	P -VALUE
Cell communication (GD)	COL3A1	27.75	3.348e-07	27.75	3.348e-07	27.75	3.348e-07	12.24	0.01797	---	---
	COL4A1	19.09	0.005278	22.15	0.0003246	19.09	0.005278	17.51	4.272e-05	---	---
	COL17A1	22.15	0.0003246	19.09	0.005278	22.15	0.0003246	4.303	0.7444	---	---
	DSC3	22.86	0.0001539	22.86	0.0001539	22.86	0.0001539	10.11	0.08701	---	---
	LAMA3	20.23	0.002011	20.23	0.002011	20.23	0.002011	8.922	0.1719	---	---
	LAMA4	13.72	0.1434	13.72	0.1434	13.72	0.1434	16.43	0.000189	---	---
	THBS1	16.78	0.02777	16.78	0.02777	16.78	0.02777	19.59	1.648e-06	---	---
	THBS4	12.24	0.2568	12.24	0.2568	12.24	0.2568	14.44	0.002097	---	---
	VWF	18.52	0.008188	18.52	0.008188	18.52	0.008188	11.3	0.03804	---	---
Functionally hKLK-related genes	DSC3	18.88	3.812e-07	18.88	3.812e-07	18.88	3.812e-07	---	---	---	---
	KLK7	15.8	7.885e-05	15.8	7.885e-05	15.8	7.885e-05	---	---	---	---
	SLPI	26.24	5.522e-15	26.24	5.522e-15	26.24	5.522e-15	---	---	---	---
Epidermal development (GO8544)	CTGF	11.67	0.03841	11.67	0.03841	11.67	0.03841	---	---	---	---
	EMP1	12.65	0.01475	12.65	0.01475	12.65	0.01475	---	---	---	---
	KLK7	12.24	0.0223	12.24	0.0223	12.24	0.0223	---	---	---	---
	LAMA3	15.59	0.0003383	15.59	0.0003383	15.59	0.0003383	---	---	---	---
Peptidase activity (GO8233)	KLK6	6.93897	0.0004978	6.93897	0.0004978	---	---	---	---	---	---
	DPP4	6.93897	0.0004978	6.93897	0.0004978	---	---	---	---	---	---
	KLK13	6.93897	0.0004978	6.93897	0.0004978	---	---	---	---	---	---
	C1R	5.66851	0.0072909	5.66851	0.0072909	---	---	---	---	---	---
Neuroactive ligand receptor (GD)	GRIN2B	7.167	4.661e-05	7.167	4.661e-05	---	---	---	---	---	---
	NMU	6.879	9.928e-05	6.879	9.928e-05	---	---	---	---	---	---
	GPR35	6.879	9.928e-05	6.879	9.928e-05	---	---	---	---	---	---
	P2RX1	6.879	9.928e-05	6.879	9.928e-05	---	---	---	---	---	---
Metastasis signature	LUM	39.1	3.667e-16	39.1	3.667e-16	39.1	3.667e-16	---	---	---	---
	PLAU	33.99	1.042e-11	33.99	1.042e-11	33.99	1.042e-11	---	---	---	---
	CYR61	33.76	1.557e-11	33.76	1.557e-11	33.76	1.557e-11	---	---	---	---
	FBN1	31.7	5.621e-10	31.7	5.621e-10	31.7	5.621e-10	---	---	---	---
	CTGF	30.94	1.963e-09	30.94	1.963e-09	30.94	1.963e-09	---	---	---	---
	COL3A1	29.78	1.223e-08	29.78	1.223e-08	29.78	1.223e-08	---	---	---	---
	CCL18	27.65	2.728e-07	27.65	2.728e-07	27.65	2.728e-07	---	---	---	---
	S100P	26.73	9.466e-07	26.73	9.466e-07	26.73	9.466e-07	---	---	---	---
	IGFBP4	20.34	0.001104	20.34	0.001104	20.34	0.001104	---	---	---	---
	SIAT1	18.25	0.00614	18.25	0.00614	18.25	0.00614	---	---	---	---
Cell adhesion (GO7155)	VWF	21.38	3.361e-07	21.38	3.361e-07	----	----	---	---	---	---
	C1QR1	21.25	4.163e-07	21.25	4.163e-07	----	----	---	---	---	---
	POSTN	20.97	6.4e-07	20.97	6.4e-07	----	----	---	---	---	---
	GPR56	19.27	8.107e-06	19.27	8.107e-06	----	----	---	---	---	---
	DSC3	18.78	1.6e-05	18.78	1.6e-05	----	----	---	---	---	---
	FBLN5	17.01	0.0001547	17.01	0.0001547	----	----	---	---	---	---
	FXYD5	15.57	0.000791	15.57	0.000791	----	----	---	---	---	---
	CCR1	15	0.001442	15	0.001442	----	----	---	---	---	---
	TPBG	12.94	0.009709	12.94	0.009709	----	----	---	---	---	---
	SGCE	12.47	0.01423	12.47	0.01423	----	----	---	---	---	---
	CD44	11.09	0.03904	11.09	0.03904	----	----	---	---	---	---
Prostaglandin and leukotriene metabolism (GD)	PTGS1	----	----	5.37528	0.0008726	----	----	---	---	---	---
	LTA4H	----	----	5.37528	0.0008726	----	----	---	---	---	---
	GGTL3	----	----	3.58352	0.0368191	----	----	---	---	---	---
Nervous system development (GO7399)	GPR56	----	----	12.25	6.872e-06	12.25	6.872e-06	----	----	----	----
	APP	----	----	12.25	6.872e-06	12.25	6.872e-06	----	----	----	----
	EDNRB	----	----	12.07	9.888e-06	12.07	9.888e-06	----	----	----	----
	ERBB2	----	----	10.1	0.0003366	10.1	0.0003366	----	----	----	----
	SPRY1	----	----	7.629	0.01051	7.629	0.01051	----	----	----	----
	LSAMP	----	----	7.629	0.01051	7.629	0.01051	----	----	----	----
	ROBO1	----	----	7.342	0.01461	7.342	0.01461	----	----	----	----
	MTPN	----	----	6.348	0.04077	6.348	0.04077	----	----	----	----
Negative regulation of progression through cell cycle (GO45786)	MYC	----	----	----	----	11.67	0.0001048	----	----	----	----
Inflammatory response (GO6954)	CCR1	----	----	----	----	6.93615	0.01373	----	----	----	----
	C1QR1	----	----	----	----	6.13765	0.04081	----	----	----	----
	IRF7	----	----	----	----	6.13765	0.04081	----	----	----	----
Hydrolase activity (GO16787)	IMPA2	----	----	----	----	5.152	4.153e-07	----	----	----	----
	UCHL3	----	----	----	----	5.152	4.153e-07	----	----	----	----
	MYO5A	----	----	----	----	5.152	4.153e-07	----	----	----	----
	RAP2A	----	----	----	----	2.576	0.01188	----	----	----	----
	MYO1E	----	----	----	----	2.576	0.01188	----	----	----	----
	ARF4L	----	----	----	----	2.576	0.01188	----	----	----	----
	OGG1	----	----	----	----	2.576	0.01188	----	----	----	----
	KLK6	----	----	----	----	2.576	0.01188	----	----	----	----
	DFFA	----	----	----	----	2.576	0.01188	----	----	----	----
	DPP4	----	----	----	----	2.576	0.01188	----	----	----	----
	KLK13	----	----	----	----	2.576	0.01188	----	----	----	----
Extracellular region (GO5576)	LUM	----	----	----	----	43.45	1.113e-17	----	----	----	----
	FGL2	----	----	----	----	40.02	1.135e-14	----	----	----	----
	FBN1	----	----	----	----	37.12	2.283e-12	----	----	----	----
	CTGF	----	----	----	----	35.95	1.685e-11	----	----	----	----
	LAMA4	----	----	----	----	30.18	9.711e-08	----	----	----	----
	POSTN	----	----	----	----	28.58	7.572e-07	----	----	----	----
	LAMA3	----	----	----	----	25.49	2.605e-05	----	----	----	----
	FXYD6	----	----	----	----	24.96	4.527e-05	----	----	----	----
	FBLN1	----	----	----	----	23.1	0.000275	----	----	----	----
	LOXL3	----	----	----	----	22.61	0.000427	----	----	----	----
	FBLN5	----	----	----	----	20.59	0.002273	----	----	----	----
	NUCB2	----	----	----	----	17.65	0.01746	----	----	----	----
Extracellular matrix sensu Metazoa (GO5578)	LUM	----	----	----	----	34.31	2.75e-14	----	----	----	----
	FBN1	----	----	----	----	29.26	7.763e-10	----	----	----	----
	CTGF	----	----	----	----	24.98	8.502e-07	----	----	----	----
	LAMA4	----	----	----	----	23.6	5.933e-06	----	----	----	----
	POSTN	----	----	----	----	22.08	4.124e-05	----	----	----	----
	SGCE	----	----	----	----	17.85	0.003505	----	----	----	----
	LAMA3	----	----	----	----	17.57	0.004454	----	----	----	----
	FBLN5	----	----	----	----	16	0.01554	----	----	----	----
	FBLN1	----	----	----	----	15.47	0.02273	----	----	----	----
Cell motility (GO6928)	CD97	----	----	----	----	8.51761	0.000405	----	----	----	----
	CTGF	----	----	----	----	8.00678	0.001015	----	----	----	----
	ACTN4	----	----	----	----	6.5717	0.009515	----	----	----	----
	TPBG	----	----	----	----	6.5717	0.009515	----	----	----	----
	BAL	----	----	----	----	6.5717	0.009515	----	----	----	----
	CRK	----	----	----	----	6.06087	0.018706	----	----	----	----
Alzheimers disease (GD)	LPL	----	----	----	----	10.57	0.0002023	----	----	----	----
	APP	----	----	----	----	8.893	0.003867	----	----	----	----
G Protein signaling (GO7187)	EDNRB	----	----	----	----	----	----	7.101	7.753e-05	----	----
	CCR1	----	----	----	----	----	----	5.427	0.004034	----	----
Leukocyte transendothelial migration	CXCL13	----	----	----	----	----	----	6.27297	5.29e-05	----	----
	GNAI2	----	----	----	----	----	----	6.27297	5.29e-05	----	----
	PIK3R3	----	----	----	----	----	----	4.81435	0.0024591	----	----
	PLCG2	----	----	----	----	----	----	4.63203	0.0036891	----	----
	MMP9	----	----	----	----	----	----	4.1212	0.0105426	----	----
	PTK2B	----	----	----	----	----	----	4.1212	0.0105426	----	----
Integral to plasma membrane (GO5887)	BST2	----	----	----	----	----	----	18.85	5.123e-13	----	----
	CD5	----	----	----	----	----	----	14.32	1.137e-07	----	----
	CD53	----	----	----	----	----	----	13.05	1.841e-06	----	----
	GPR56	----	----	----	----	----	----	12.89	2.541e-06	----	----
	GPR35	----	----	----	----	----	----	12.35	7.445e-06	----	----
	PTPRE	----	----	----	----	----	----	12.15	1.102e-05	----	----
	EDNRB	----	----	----	----	----	----	11.28	5.466e-05	----	----
	CCR1	----	----	----	----	----	----	9.808	0.0006085	----	----
	EVI2B	----	----	----	----	----	----	9.695	0.000721	----	----
	FXYD3	----	----	----	----	----	----	9.577	0.000858	----	----
	SIAT9	----	----	----	----	----	----	7.775	0.009133	----	----
	AQP3	----	----	----	----	----	----	7.429	0.01352	----	----
	TGFA	----	----	----	----	----	----	6.717	0.02839	----	----
	SGCE	----	----	----	----	----	----	6.166	0.04769	----	----
Antigen processing and presentation (GD)	HLA-F	----	----	----	----	----	----	8.841	3.313e-05	----	----
	NFYC	----	----	----	----	----	----	6.762	0.003257	----	----
Response to stress (GO6950)	SIAT1	----	----	----	----	----	----	28.68	4.888e-18	17.94	6.727e-07
	CD53	----	----	----	----	----	----	28.54	7.398e-18	37.81	5.287e-32
	BST2	----	----	----	----	----	----	25.8	1.722e-14	24.5	5.946e-13
	CCL18	----	----	----	----	----	----	23.27	9.902e-12	24.61	4.479e-13
	CAPG	----	----	----	----	----	----	19.2	5.77e-08	21.18	1.293e-09
	CTGF	----	----	----	----	----	----	18.6	1.776e-07	20.39	6.581e-09
	C1QR1	----	----	----	----	----	----	17.77	7.641e-07	17.09	2.819e-06
	MSH6	----	----	----	----	----	----	16.47	6.617e-06	14.45	0.0001447
	IRF7	----	----	----	----	----	----	16.12	1.136e-05	16.1	1.357e-05
	CCR1	----	----	----	----	----	----	13.69	0.0003428	13.12	0.0007711
	LMAN1	----	----	----	----	----	----	13.48	0.0004429	11.33	0.005437
	OAS1	----	----	----	----	----	----	10.01	0.01675	14.15	0.000213
