# Supplementary material for: Gene network analyses point to the importance of human tissue kallikreins in melanoma progression
Source: BMC Med Genomics. 2011 Oct 27;4:76. doi: 10.1186/1755-8794-4-76 (PMC3212933; doi:10.1186/1755-8794-4-76)
Supplement: Additional file 3 — Gene networks with high correlation coefficients in human melanoma samples. List of the pairs of genes with highest correlation significance (cut off set as 10-4.3) in the three most relevant altered modules: cell communication (GD), epidermal development (GO8544), functionally hKLK-related. This file describes the correlation coefficients and the significance (p-values) for each pair in distinct categories: tumor subtype, cancer stage and melanoma progression. [file 1755-8794-4-76-S3.XLS]

## Sheet: Table S3
FUNCTIONAL MODULES	PAIR OF GENES	TUMOR SUBTYPE		P-VALUE	CANCER STAGE			P-VALUE	MELANOMA PROGRESSION			P-VALUE
		PCM	MM		II	III	IV		T3	T4	MM
		r	r		r	r	r		r	r	r
Cell communication (GD)	KRT4 X COMP	0.816	-0.113	2.79e-05	---	---	---	---	---	---	---	---
	KRT4 X VWF	0.605	-0.516	2.31e-05	---	---	---	---	---	---	---	---
	LMNB2 X VWF	---	---	---	---	-0.828	0.213	1.4e-05	---	---	---	---
	GJB1 X DES	---	---	---	-0.943	0.54	---	2.61e-05	---	---	---	---
Epidermal development (GO8544)	KLK7 X LAMA3	0.912	0.115	2.2e-06	---	---	---	---	---		---	---
	KLK7 X EVPL	0.948	0.516	3.82e-05	---	---	---	---	---	---	---	---
Functionally hKLK-related genes	KLK7 X KLK6	0.9	0.083	3.8e-06	---	---	---	---	---	0.967	0.083	2.1e-06
	KLK7 X KLK8	0.938	0.316	3.7e-06	---	---	---	---	---	---	---	---
	KLK7 X EVPL	0.948	0.516	3.82e-05	---	---	---	---	---	---	---	---
	EVPL X KLK6	0.899	-0.1	2e-07	---	---	---	---	---	0.981	-0.1	0
	EVPL X KLK8	0.955	0.551	2.42e-05	---	---	---	---	---	---	---	---
	EVPL X KLK13	---	---	---	---	---	---	---	---	0.982	0.366	2.1e-06
	KLK13 X KLK6	---	---	---	---	---	---	---	---	0.963	-0.073	6e-07
	KLK13 X KLK7	---	---	---	---	---	---	---	---	0.972	0.407	4.3e-05
	KLK13 X SLPI	0.794	-0.174	2.82e-05	---	---	---	---	---	---	---	---
	KLK8 X SLPI	0.703	-0.408	1.38e-05	---	---	---	---	---	---	---	---
	SERPINB13 X KLK6	---	---	---	---	---	---	---	---	0.963	-0.073	6e-07
	SERPINB13 X SERPING1	0.919	0.335	4e-05	---	---	---	---	---	---	---	---
	SERPINB2 x SERPINB6	---	---	---	0.91	---	-0.61	2.83e-05	---	---	---	---
