# Supplementary material for: Gene network analyses point to the importance of human tissue kallikreins in melanoma progression
Source: BMC Med Genomics. 2011 Oct 27;4:76. doi: 10.1186/1755-8794-4-76 (PMC3212933; doi:10.1186/1755-8794-4-76)
Supplement: Additional file 4 — Statistical analysis of hKLK6 and 7 protein expression according to clinical and histopathological parameters. Immunohistochemistry data analyzed by non-parametric tests (Mann-Whittney and Kruskal-Wallis) according to clinical outcome, ulceration, Breslow's thickness index and cancer stage. [file 1755-8794-4-76-S4.XLS]

## Sheet: Table S4
hKLKs	CLINICAL OUTCOME	N	MEAN RANK	P-VALUE
hKLK6	Living	90	55.0167	0.435
	Death	17	48.6176
	Total	107
hKLK7	Living	96	60.4375	0.008
	Death	17	37.5882
	Total	113
hKLKs	ULCERATION	N	MEAN RANK	P-VALUE
hKLK6	Yes	44	65.8977	0.816
	No	89	67.5449
	Total	133
hKLK7	Yes	45	51.5889	<0.001
	No	94	78.8138
	Total	139
hKLKs	BRESLOW'S THICKNESS INDEX	N	MEAN RANK	P-VALUE
hKLK6	T1	25	48.72	0.06
	T2	39	70.4487
	T3	34	74.8529
	T4	35	68.5857
	Total	133
hKLK7	T1	28	91.75	0.006
	T2	40	68.0375
	T3	36	68.5833
	T4	35	56.3
	Total	139
hKLKs	CANCER STAGE	N	MEAN RANK	P-VALUE
hKLK6	I	51	64.0588	0.641
	II	66	71.0606
	III	15	59
	IV	1	69
	Total	133
hKLK7	I	55	83.9727	0.011
	II	68	60.6176
	III	15	62.5667
	IV	1	51
	Total	139
Significant differences (p<0.05)
