# Supplementary material for: Gene network analyses point to the importance of human tissue kallikreins in melanoma progression
Source: BMC Med Genomics. 2011 Oct 27;4:76. doi: 10.1186/1755-8794-4-76 (PMC3212933; doi:10.1186/1755-8794-4-76)
Supplement: Additional file 5 — Description of PCM samples from an independent microarray dataset. PCM samples are described with respect to tumor histopathological and clinical characteristics: Breslow's thickness index (mm), TNM and pathologic stage. [file 1755-8794-4-76-S5.XLS]

## Sheet: Table S5
ID	Tumor subtype	Thickness (mm)	TNMa	Pathologic Stageb
11	PCM	1.06	T1bN0M0	IB
17	PCM	35.0	T4bN3M0	IV
22	PCM	5.0	T4bN3M0	IV
28	PCM	5.3	T4aN1aM0	IIIA
74	PCM	1.06	T1bN0M0	IB
87	PCM	5.2	T4bN3M0	IIIC
88	PCM	1.7	T2bN0M0	IIA
